# Supplementary material for: Residues and Dietary Risk Assessment of Prohexadione-Ca and Uniconazole in Oryza sativa L. and Citrus reticulata Blanco by Liquid Chromatography-Tandem Mass Spectrometry
Source: Molecules. 2023 Mar 13;28(6):2611. doi: 10.3390/molecules28062611 (PMC10059882; doi:10.3390/molecules28062611)
Supplement: Supplementary file 1 [file molecules-28-02611-s001.zip]

Archive with 1 entries (1 files):
- molecules-2260253-supplementary.pdf
